# Supplementary material for: Genetic association analysis of human median voice pitch identifies a common locus for tonal and non-tonal languages
Source: Commun Biol. 2024 May 7;7:540. doi: 10.1038/s42003-024-06198-2 (PMC11076565; doi:10.1038/s42003-024-06198-2)
Supplement: Supplementary file 4 — Supplementary Data 1 [file 42003_2024_6198_MOESM4_ESM.xlsx]

## Sheet: Sheet1
SNP	Chr	POS	Meta_P	Het_P	Beta_Icelander	P_Icelander	A1_Icelander	A2_Icelander	MAF_Icelander	Beta_Chinese	P_Chinese	A1_Chinese	A2_Chinese	MAF_Chinese	Het_P_Chinese
rs1597448	11	10394013	1.498e-08	0.05865	0.067	4.7e-07	G	A	0.47	0.047396	0.006195	G	A	0.480509	0.02762
rs1597449	11	10394222	1.067e-08	0.05627	0.068	3.2e-07	T	A	0.47	0.047396	0.006195	T	A	0.480509	0.02762
rs2923085	11	10394960	1.526e-08	0.05878	0.067	4.8e-07	G	A	0.47	0.047396	0.006195	G	A	0.480509	0.02762
rs2923087	11	10397090	3.129e-08	0.05174	0.066	6.3e-07	G	A	0.45	0.045353	0.00929	G	A	0.480477	0.02588
rs2923088	11	10397340	1.407e-08	0.04708	0.068	2.3e-07	C	T	0.47	0.045011	0.009895	C	T	0.480414	0.02729
rs11042762	11	10397673	2.264e-08	0.05421	0.067	3.7e-07	T	G	0.46	0.044664	0.01043	T	G	0.480225	0.03054
rs2923125	11	10398193	1.854e-08	0.05063	0.068	3.3e-07	G	A	0.46	0.045225	0.009601	G	A	0.480202	0.02789
rs2923124	11	10398273	1.459e-08	0.05521	0.068	3.3e-07	T	C	0.46	0.046413	0.007873	T	C	0.47966	0.02891
rs2957664	11	10398306	1.791e-08	0.04522	0.068	3.3e-07	A	G	0.46	0.04558	0.00933	A	G	0.48031	0.02423
rs2923123	11	10398518	1.583e-08	0.05002	0.068	3.2e-07	A	C	0.46	0.04571	0.008615	A	C	0.480379	0.02665
rs2923122	11	10398585	1.583e-08	0.05002	0.068	3.2e-07	T	A	0.46	0.04571	0.008615	T	A	0.480379	0.02665
rs2403305	11	10399376	1.416e-08	0.05431	0.068	3.2e-07	A	G	0.46	0.046283	0.007854	A	G	0.480855	0.02846
rs2957665	11	10399905	2.366e-08	0.05475	0.067	4.8e-07	C	G	0.47	0.045414	0.00897	C	G	0.480324	0.02835
rs2923121	11	10399977	2.238e-08	0.05434	0.067	4.5e-07	G	A	0.47	0.045407	0.008973	G	A	0.480311	0.02836
rs2923120	11	10400414	2.366e-08	0.05475	0.067	4.8e-07	C	T	0.47	0.045414	0.00897	C	T	0.480324	0.02835
rs2403306	11	10401857	1.983e-08	0.0596	0.066	4.9e-07	T	G	0.47	0.046309	0.007619	T	G	0.480455	0.02969
rs7112833	11	10402685	2.043e-08	0.05985	0.066	5e-07	G	A	0.47	0.046278	0.007695	G	A	0.48052	0.02984
rs10770108	11	10402694	4.423e-08	0.06574	0.064	1.2e-06	C	A	0.45	0.046275	0.007698	C	A	0.480523	0.02983
rs2957666	11	10402988	2.044e-08	0.05986	0.066	5e-07	G	A	0.47	0.046277	0.007698	G	A	0.480523	0.02985
rs2198010	11	10403539	2.008e-08	0.05973	0.066	4.9e-07	T	G	0.47	0.046277	0.007698	T	G	0.480523	0.02985
rs2198009	11	10403577	1.899e-08	0.0593	0.067	4.6e-07	A	G	0.47	0.046277	0.007698	A	G	0.480523	0.02985
rs2198008	11	10403725	1.899e-08	0.0593	0.067	4.6e-07	A	C	0.47	0.046277	0.007698	A	C	0.480523	0.02985
rs16907747	11	10404111	1.899e-08	0.0593	0.067	4.6e-07	A	G	0.47	0.046277	0.007698	A	G	0.480523	0.02985
rs2957670	11	10405365	1.79e-08	0.05885	0.067	4.3e-07	G	A	0.47	0.046277	0.007698	G	A	0.480523	0.02985
rs11042769	11	10405452	2.013e-08	0.05755	0.067	4.8e-07	G	A	0.47	0.046277	0.007833	G	A	0.480427	0.02882
rs11042770	11	10405693	1.666e-08	0.0424	0.066	4.9e-07	C	T	0.47	0.047432	0.006571	C	T	0.478887	0.01922
rs2923115	11	10407307	2.654e-08	0.05721	0.067	4.7e-07	G	A	0.47	0.044772	0.01002	G	A	0.480396	0.03101
rs2957679	11	10407462	2.364e-08	0.05785	0.066	5.3e-07	C	T	0.47	0.045751	0.008334	C	T	0.480212	0.02916
rs2957678	11	10407955	2.416e-08	0.05761	0.066	5.4e-07	C	T	0.47	0.045735	0.008374	C	T	0.48022	0.02899
rs2923116	11	10408007	2.416e-08	0.05761	0.066	5.4e-07	T	A	0.47	0.045735	0.008374	T	A	0.48022	0.02899
rs2957677	11	10408116	2.259e-08	0.05711	0.066	5e-07	G	C	0.46	0.045735	0.008374	G	C	0.48022	0.02899
rs2923117	11	10408282	1.846e-08	0.06443	0.066	5e-07	C	G	0.46	0.046732	0.007064	C	G	0.481002	0.03171
rs2957675	11	10408303	2.298e-08	0.05724	0.066	5.1e-07	A	G	0.46	0.045735	0.008374	A	G	0.48022	0.02899
rs6416051	11	10409041	2.259e-08	0.05711	0.066	5e-07	T	C	0.46	0.045735	0.008374	T	C	0.48022	0.02899
rs704177	12	21993272	3.49e-18	0.49	-0.1	2.6e-14	A	T	0.43	0.06801	1.306e-05	T	A	0.392631	0.9926
rs704178	12	21993478	3.021e-18	0.509	-0.1	2.8e-14	C	G	0.43	0.068658	1.091e-05	G	C	0.393618	0.9172
rs861202	12	21994955	2.114e-21	0.1118	0.114	3.8e-18	G	C	0.48	0.070632	1.771e-05	G	C	0.274684	0.3788
rs1643235	12	21995555	2.162e-21	0.1122	0.114	3.9e-18	C	A	0.48	0.070632	1.771e-05	C	A	0.274684	0.3788
rs829079	12	21999108	1.802e-19	0.6167	-0.101	9.8e-15	G	T	0.44	0.074822	2.156e-06	T	G	0.368629	0.8744
rs829080	12	21999863	2.195e-17	0.6257	-0.099	2.8e-13	T	C	0.37	0.069013	9.902e-06	C	T	0.39338	0.8757
rs4296081	12	22005781	1.169e-22	0.5197	-0.11	5.2e-17	A	G	0.5	0.08858	2.325e-07	G	A	0.25379	0.6015
rs11046212	12	22006116	7.5e-24	0.41	0.114	2.6e-18	T	C	0.48	0.08858	2.325e-07	T	C	0.25379	0.6015
rs704185	12	22006369	1.092e-22	0.519	-0.11	5.2e-17	C	G	0.5	0.088782	2.188e-07	G	C	0.253857	0.5879
rs11046215	12	22010432	9.582e-24	0.4104	0.114	2.8e-18	A	G	0.48	0.088268	2.709e-07	A	G	0.252634	0.6334
rs10841900	12	22010665	9.582e-24	0.4104	0.114	2.8e-18	A	G	0.48	0.088268	2.709e-07	A	G	0.252634	0.6334
rs1388698	12	22036979	8.539e-13	0.7713	0.08	1.3e-09	C	T	0.47	0.063682	0.0001213	C	T	0.291267	0.768
rs1283808	12	22037102	8.539e-13	0.7713	0.08	1.3e-09	T	C	0.47	0.063682	0.0001213	T	C	0.291267	0.768
rs7314764	12	22037349	7.929e-13	0.7674	0.081	1.2e-09	T	G	0.47	0.063682	0.0001213	T	G	0.291267	0.768
rs4762717	12	22042512	7.068e-13	0.7765	0.081	1.2e-09	A	G	0.47	0.064147	0.0001091	A	G	0.291163	0.7642
rs2032775	12	22044210	7.326e-13	0.7753	0.08	1.2e-09	T	C	0.47	0.06401	0.0001128	T	C	0.291136	0.7707
rs4148661	12	22044843	1.05e-12	0.8087	0.079	2e-09	T	C	0.48	0.064452	0.0001014	T	C	0.291174	0.7671
rs2292771	12	22045799	7.262e-13	0.7765	0.08	1.2e-09	T	C	0.47	0.064037	0.0001119	T	C	0.291136	0.7721
rs1914361	12	22045853	1.168e-12	0.8013	0.079	2e-09	G	A	0.48	0.064037	0.0001119	G	A	0.291136	0.7721
rs7978092	12	22047455	6.1e-13	0.7655	0.081	9.8e-10	T	C	0.47	0.064009	0.0001133	T	C	0.291136	0.7732
rs2408562	12	92015586	0.0005964	0.0006076	0.005	0.71	A	T	0.44	-0.077742	2.697e-07	T	A	0.433742	0.9398
rs3943102	12	92016754	0.0002055	0.001464	0.01	0.46	C	T	0.45	-0.077289	2.99e-07	T	C	0.432565	0.8603
rs10859171	12	92022840	0.0002308	0.001255	0.009	0.49	A	G	0.45	-0.077458	2.764e-07	G	A	0.432723	0.8446
rs10859172	12	92028791	0.0001735	0.001187	0.01	0.46	T	C	0.45	-0.078373	2.059e-07	C	T	0.432692	0.8251
rs11106224	12	92031586	0.0002032	0.001398	0.01	0.46	G	T	0.45	-0.077519	2.916e-07	T	G	0.431887	0.7568
rs7980683	12	92041027	0.0002107	0.001377	0.01	0.47	T	C	0.45	-0.077456	2.821e-07	C	T	0.433032	0.8896
rs10777319	12	92045625	0.0002407	0.001578	0.01	0.47	A	G	0.45	-0.076756	3.785e-07	G	A	0.432787	0.801
rs6538287	12	92046691	0.0002035	0.001319	0.01	0.47	C	T	0.45	-0.077896	2.614e-07	T	C	0.432762	0.8816
rs7989991	13	51383943	2.189e-08	0.1367	0.072	5.1e-08	A	G	0.42	-0.034487	0.03588	G	A	0.455915	0.2699
rs750176	13	51384053	2.973e-08	0.09052	0.066	4.6e-07	C	T	0.43	-0.042302	0.01117	T	C	0.403116	0.05551
rs4523838	13	51384608	2.417e-08	0.08177	0.068	2.7e-07	G	A	0.43	-0.041204	0.01368	A	G	0.402829	0.05768
rs9535492	13	51384616	2.388e-08	0.08054	0.068	2.7e-07	C	T	0.43	-0.041241	0.01355	T	C	0.402869	0.05642
rs1570603	13	51385422	2.503e-08	0.09329	0.072	4.2e-08	G	A	0.42	-0.033428	0.04386	A	G	0.460448	0.1941
rs9535494	13	51385939	2.151e-08	0.07998	0.067	3.1e-07	T	C	0.43	-0.041937	0.01133	C	T	0.403495	0.05108
rs4312209	13	51386280	3.623e-08	0.06619	0.068	3e-07	T	G	0.43	-0.038105	0.01754	G	T	0.456639	0.04883
rs11617827	13	51387024	1.903e-08	0.09942	0.073	3.9e-08	C	A	0.42	-0.034035	0.03787	A	C	0.460876	0.1925
rs11148198	13	51387281	1.861e-08	0.08936	0.067	3.2e-07	T	C	0.43	-0.042785	0.009843	C	T	0.403508	0.05518
rs2061624	13	51387540	4.725e-08	0.3148	0.066	5.1e-07	G	T	0.43	-0.04037	0.01513	T	G	0.431803	0.3146
rs9526692	13	51390447	4.955e-08	0.2317	0.067	3.7e-07	C	T	0.43	-0.038977	0.0195	T	C	0.430694	0.244
rs9316505	13	51390598	2.527e-08	0.1538	0.073	3.1e-08	G	A	0.42	-0.032414	0.05198	A	G	0.487294	0.5462
rs9526693	13	51390772	4.982e-08	0.231	0.067	3.7e-07	C	A	0.43	-0.038953	0.01958	A	C	0.430685	0.2434
rs9568476	13	51390842	4.184e-09	0.2555	0.074	2.6e-08	A	C	0.42	-0.038828	0.01623	C	A	0.475642	0.4786
rs61979085	14	29722818	3.704e-08	0.3158	0.073	1.3e-07	A	G	0.35	-0.034727	0.03024	G	A	0.444423	0.8385
rs11625899	14	29723614	3.704e-08	0.3158	0.073	1.3e-07	T	C	0.35	-0.034727	0.03024	C	T	0.444423	0.8385
rs1118508	14	29725954	3.704e-08	0.3158	0.073	1.3e-07	T	A	0.35	-0.034727	0.03024	A	T	0.444423	0.8385
rs34353454	14	29726321	3.704e-08	0.3158	0.073	1.3e-07	T	C	0.35	-0.034727	0.03024	C	T	0.444423	0.8385
rs58988574	14	29726517	3.704e-08	0.3158	0.073	1.3e-07	A	G	0.35	-0.034727	0.03024	G	A	0.444423	0.8385
rs2333486	14	29726942	3.617e-08	0.3177	0.073	1.3e-07	A	C	0.35	-0.034805	0.02972	C	A	0.44435	0.83
rs2144919	14	29727517	2.966e-08	0.3027	0.074	1e-07	A	G	0.35	-0.034751	0.0301	G	A	0.444401	0.837
rs2877960	14	29729003	4.396e-08	0.327	0.072	1.6e-07	A	G	0.35	-0.034727	0.03024	G	A	0.444423	0.8385
rs1956237	14	29729561	3.128e-08	0.3327	0.073	1.3e-07	C	T	0.35	-0.035494	0.02672	T	C	0.444524	0.819
rs12883651	14	29735179	3.246e-08	0.3479	0.073	1.4e-07	C	T	0.35	-0.035538	0.02623	T	C	0.441538	0.9563
rs12885454	14	29736838	3.246e-08	0.3479	0.073	1.4e-07	A	C	0.35	-0.035538	0.02623	C	A	0.441538	0.9563
rs11624548	14	29737466	2.762e-08	0.3305	0.074	1.1e-07	G	T	0.35	-0.035386	0.02698	T	G	0.441238	0.9707
rs35782345	14	29738101	2.673e-08	0.3338	0.073	1.1e-07	G	A	0.35	-0.035509	0.02635	A	G	0.441588	0.955
rs35729954	14	29738278	2.612e-08	0.3364	0.073	1.1e-07	G	A	0.35	-0.035693	0.0259	A	G	0.441688	0.956
rs35625199	14	29740239	2.386e-08	0.3838	0.073	1.4e-07	A	C	0.35	-0.036992	0.02084	C	A	0.441646	0.9451
rs8005994	14	29744532	9.188e-09	0.4726	0.073	1.4e-07	G	A	0.35	-0.041774	0.009908	A	G	0.424014	0.7179
rs8010624	14	29744629	2.092e-08	0.3986	0.073	1.4e-07	A	T	0.35	-0.037396	0.01887	T	A	0.442708	0.921
rs61979093	14	29744968	2.092e-08	0.3986	0.073	1.4e-07	T	G	0.35	-0.037396	0.01887	G	T	0.442708	0.921
rs11624759	14	29746964	1.88e-08	0.4119	0.073	1.4e-07	A	C	0.35	-0.037864	0.01739	C	A	0.442992	0.9266
rs1307812	14	29755829	1.347e-08	0.3991	0.074	1e-07	C	G	0.35	-0.038052	0.01673	G	C	0.443035	0.9715
rs1307813	14	29755868	1.347e-08	0.3991	0.074	1e-07	C	A	0.35	-0.038052	0.01673	A	C	0.443035	0.9715
rs2333558	14	29758435	1.571e-08	0.4229	0.073	1.3e-07	A	C	0.35	-0.038333	0.01588	C	A	0.442904	0.9556
rs1951286	14	29766012	1.443e-08	0.4334	0.073	1.3e-07	T	G	0.35	-0.038723	0.01487	G	T	0.442728	0.9541
rs10162459	14	29770707	1.158e-08	0.4332	0.073	1.1e-07	C	T	0.35	-0.039081	0.014	T	C	0.442779	0.9741
